# Supplementary material for: Monitoring one-carbon metabolism by mass spectrometry to assess liver function and disease
Source: J Physiol Biochem. 2021 Dec 13;78(1):229–43. doi: 10.1007/s13105-021-00856-3 (PMC8666175; doi:10.1007/s13105-021-00856-3)
Supplement: Supplementary file 1 — Supplementary Table 1 (XLSX 5.42 MB) [file 13105_2021_856_MOESM1_ESM.xlsx]

## Sheet: Hoja1
Suplementary table 1. Proteotypic peptides from OCM enzymes information from peptide libraries and open access data bases SRMAtlas (column E) and Peptide Atlas (column F) . Peptide libraries were gerenated in TTOF 5600 with liver sample (column b) and recombinant proteins with 1 ug of E.Coli (column C). Column H inclued peptides that were included in prelimiray MRM method, Column I includes pepti…
	Proteína	TTOF control 204	TTOF prot recomb	Librería total	SRM Atlas	PeptideAtlas	Database total	Método MRM preliminar	péptidos detectados por MRM	péptidos validados
	GNMT	AWLLGLLR		AWLLGLLR	AWLLGLLR		AWLLGLLR	AWLLGLLR	AWLLGLLR	AWLLGLLR
		DVTTSVLIVNNK	DVTTSVLIVNNK	DVTTSVLIVNNK				DVTTSVLIVNNK
		NYDHILSTGCAPPGK	NYDHILSTGCAPPGK	NYDHILSTGCAPPGK	NYDHILSTGCAPPGK		NYDHILSTGCAPPGK
		SLGVAAEGLPDQYADGEAAR	SLGVAAEGLPDQYADGEAAR	SLGVAAEGLPDQYADGEAAR	SLGVAAEGLPDQYADGEAAR		SLGVAAEGLPDQYADGEAAR
			AGGLLVIDHR	AGGLLVIDHR				AGGLLVIDHR	AGGLLVIDHR	AGGLLVIDHR
			VWQLYIGDTR	VWQLYIGDTR	VWQLYIGDTR	VWQLYIGDTR	VWQLYIGDTR	VWQLYIGDTR	VWQLYIGDTR
			NIASMVR	NIASMVR
					WVIEEANWMTLDK		WVIEEANWMTLDK
						LGVAAEGLPDQYADGEAAR	LGVAAEGLPDQYADGEAAR
	AHCY	VADIGLAAWGR	VADIGLAAWGR	VADIGLAAWGR	VADIGLAAWGR	VADIGLAAWGR	VADIGLAAWGR	VADIGLAAWGR	VADIGLAAWGR
		WLNENAVEK	WLNENAVEK	WLNENAVEK
		QAGLSYIR		QAGLSYIR
		VAVVAGYGDVGK	VAVVAGYGDVGK	VAVVAGYGDVGK	VAVVAGYGDVGK	VAVVAGYGDVGK	VAVVAGYGDVGK	VAVVAGYGDVGK	VAVVAGYGDVGK	VAVVAGYGDVGK
		KLDEAVAEAHLGK	KLDEAVAEAHLGK	KLDEAVAEAHLGK		KLDEAVAEAHLGK	KLDEAVAEAHLGK
			ESLIDGIK	ESLIDGIK
			IILLAEGR	IILLAEGR
			ATDVMIAGK	ATDVMIAGK		ATDVMIAGK	ATDVMIAGK
			AGIPVYAWK	AGIPVYAWK
			FDNLYGCR	FDNLYGCR
			YPQLLPGIR	YPQLLPGIR	YPQLLPGIR		YPQLLPGIR
			VNIKPQVDR	VNIKPQVDR
			VPAINVNDSVTK	VPAINVNDSVTK	VPAINVNDSVTK	VPAINVNDSVTK	VPAINVNDSVTK	VPAINVNDSVTK	VPAINVNDSVTK	VPAINVNDSVTK
			SKFDNLYGCR	SKFDNLYGCR
			GISEETTTGVHNLYK	GISEETTTGVHNLYK	GISEETTTGVHNLYK	GISEETTTGVHNLYK	GISEETTTGVHNLYK
						ALDIAENEMPGLMR	ALDIAENEMPGLMR
	CBS	GSLEKGSPEDK		GSLEKGSPEDK
			CELLAK	CELLAK
			LTDTLGR	LTDTLGR
			ILPDILK	ILPDILK				ILPDILK	ILPDILK
			ALGAEIVR	ALGAEIVR	ALGAEIVR	ALGAEIVR	ALGAEIVR	ALGAEIVR	ALGAEIVR	ALGAEIVR
			MIEDAER	MIEDAER
		IGDTPMVR	IGDTPMVR	IGDTPMVR	IGDTPMVR	IGDTPMVR	IGDTPMVR
			VQPSDQVGK	VQPSDQVGK
			CIIVMPEK	CIIVMPEK
			TVVDKWFK	TVVDKWFK
			AAQELQEGQR	AAQELQEGQR		AAQELQEGQR	AAQELQEGQR
			CVVILPDSVR	CVVILPDSVR
			CEFFNAGGSVK	CEFFNAGGSVK
			SNDEEAFTFAR	SNDEEAFTFAR	SNDEEAFTFAR	SNDEEAFTFAR	SNDEEAFTFAR	SNDEEAFTFAR	SNDEEAFTFAR	SNDEEAFTFAR
			GFLKEEDLTEK	GFLKEEDLTEK
			EPLWIRPDAPSR	EPLWIRPDAPSR
			FDSPESHVGVAWR	FDSPESHVGVAWR	FDSPESHVGVAWR	FDSPESHVGVAWR	FDSPESHVGVAWR
			LKNEIPNSHILDQYR	LKNEIPNSHILDQYR
					LDMLVASVGTGGTITGIAR	LDMLVASVGTGGTITGIAR	LDMLVASVGTGGTITGIAR
	CGL	QVASEFGLK	QVASEFGLK	QVASEFGLK				QVASEFGLK
		DVLGISDTLIR	DVLGISDTLIR	DVLGISDTLIR
		AVVPPISLSTTFK	AVVPPISLSTTFK	AVVPPISLSTTFK	AVVPPISLSTTFK	AVVPPISLSTTFK	AVVPPISLSTTFK
		NDRDVLGISDTLIR	NDRDVLGISDTLIR	NDRDVLGISDTLIR
		LLEAAITPETK	LLEAAITPETK	LLEAAITPETK	LLEAAITPETK	LLEAAITPETK	LLEAAITPETK	LLEAAITPETK	LLEAAITPETK
		QGAPGQHSGFEYSR	QGAPGQHSGFEYSR	QGAPGQHSGFEYSR
			AVAALDGAK	AVAALDGAK
			ISFVDCSK	ISFVDCSK				ISFVDCSK	ISFVDCSK	ISFVDCSK
			GTLQHAEIFLK	GTLQHAEIFLK	GTLQHAEIFLK	GTLQHAEIFLK	GTLQHAEIFLK
			LVWIETPTNPTQK	LVWIETPTNPTQK
					LSVGLEDEEDLLEDLDQALK	LSVGLEDEEDLLEDLDQALK	LSVGLEDEEDLLEDLDQALK
					NGMAVAQFLESNPWVEK	NGMAVAQFLESNPWVEK	NGMAVAQFLESNPWVEK
	DYR		SLDDALK	SLDDALK		SLDDALK	SLDDALK
			FEVYEK	FEVYEK
			INLVLSR	INLVLSR	INLVLSR	INLVLSR	INLVLSR	INLVLSR	INLVLSR	INLVLSR
			QNLVIMGK	QNLVIMGK				QNLVIMGK	QNLVIMGK
			TWFSIPEK	TWFSIPEK		TWFSIPEK	TWFSIPEK
			MTTTSSVEGK	MTTTSSVEGK		MTTTSSVEGK	MTTTSSVEGK
			YKFEVYEK	YKFEVYEK
			LTEQPELANK	LTEQPELANK	LTEQPELANK	LTEQPELANK	LTEQPELANK	LTEQPELANK	LTEQPELANK	LTEQPELANK
			NGDLPWPPLR	NGDLPWPPLR				NGDLPWPPLR	NGDLPWPPLR
			LLPEYPGVLSDVQEEK	LLPEYPGVLSDVQEEK	LLPEYPGVLSDVQEEK	LLPEYPGVLSDVQEEK	LLPEYPGVLSDVQEEK
					IMQDFESDTFFPEIDLEK	IMQDFESDTFFPEIDLEK	IMQDFESDTFFPEIDLEK
					EPPQGAHFLSR	EPPQGAHFLSR	EPPQGAHFLSR
	METK1	SEFPWEVPR	SEFPWEVPR	SEFPWEVPR
		NFDLRPGVIVR	NFDLRPGVIVR	NFDLRPGVIVR
		FVIGGPQGDAGVTGR	FVIGGPQGDAGVTGR	FVIGGPQGDAGVTGR	FVIGGPQGDAGVTGR	FVIGGPQGDAGVTGR	FVIGGPQGDAGVTGR	FVIGGPQGDAGVTGR	FVIGGPQGDAGVTGR	FVIGGPQGDAGVTGR
		YLDEDTVYHLQPSGR	YLDEDTVYHLQPSGR	YLDEDTVYHLQPSGR	YLDEDTVYHLQPSGR	YLDEDTVYHLQPSGR	YLDEDTVYHLQPSGR
		SGLLPWLRPDSK		SGLLPWLRPDSK	SGLLPWLRPDSK	SGLLPWLRPDSK	SGLLPWLRPDSK	SGLLPWLRPDSK	SGLLPWLRPDSK
			DYTKVDR	DYTKVDR
			ELLDVVHK	ELLDVVHK				ELLDVVHK
			ALKEQVIR	ALKEQVIR
			VACETVCK	VACETVCK
			HIGYDDSAK	HIGYDDSAK	HIGYDDSAK		HIGYDDSAK
			TACYGHFGR	TACYGHFGR
					TCNVLVALEQQSPDIAQCVHLDR	TCNVLVALEQQSPDIAQCVHLDR	TCNVLVALEQQSPDIAQCVHLDR
						TQVTVQYMQDNGAVIPVR	TQVTVQYMQDNGAVIPVR
						ICDQISDAVLDAHLK	ICDQISDAVLDAHLK
						SEFPWEVPR	SEFPWEVPR
	METK2	NFDLRPGVIVR	NFDLRPGVIVR	NFDLRPGVIVR		NFDLRPGVIVR	NFDLRPGVIVR
			GAVLPIR	GAVLPIR		GAVLPIR	GAVLPIR	GAVLPIR	GAVLPIR	GAVLPIR
			ELLEIVK	ELLEIVK		ELLEIVK	ELLEIVK	ELLEIVK
			DYTKVDR	DYTKVDR
			TAAYGHFGR	TAAYGHFGR	TAAYGHFGR		TAAYGHFGR	TAAYGHFGR	TAAYGHFGR
			DSFPWEVPK	DSFPWEVPK		DSFPWEVPK	DSFPWEVPK
			TQVTVQYMQDR	TQVTVQYMQDR	TQVTVQYMQDR	TQVTVQYMQDR	TQVTVQYMQDR
			DLDLKKPIYQR	DLDLKKPIYQR
			FVIGGPQGDAGLTGR	FVIGGPQGDAGLTGR	FVIGGPQGDAGLTGR	FVIGGPQGDAGLTGR	FVIGGPQGDAGLTGR	FVIGGPQGDAGLTGR	FVIGGPQGDAGLTGR	FVIGGPQGDAGLTGR
			YLDEDTIYHLQPSGR	YLDEDTIYHLQPSGR		YLDEDTIYHLQPSGR	YLDEDTIYHLQPSGR
					IIVDTYGGWGAHGGGAFSGK		IIVDTYGGWGAHGGGAFSGK
						ICDQISDAVLDAHLQQDPDAK	ICDQISDAVLDAHLQQDPDAK
						TCNVLVALEQQSPDIAQGVHLDR	TCNVLVALEQQSPDIAQGVHLDR
						TGMILLAGEITSR	TGMILLAGEITSR
						NGTLPWLRPDSK	NGTLPWLRPDSK
	MAT2B		MLDPSIK	MLDPSIK
			DVATVCR	DVATVCR
			LETLGIGQR	LETLGIGQR
			VLVTGATGLLGR	VLVTGATGLLGR	VLVTGATGLLGR	VLVTGATGLLGR	VLVTGATGLLGR	VLVTGATGLLGR	VLVTGATGLLGR
			IPILYGEVEK	IPILYGEVEK	IPILYGEVEK	IPILYGEVEK	IPILYGEVEK	IPILYGEVEK	IPILYGEVEK
			SANMDHWQQR	SANMDHWQQR
			AVLENNLGAAVLR	AVLENNLGAAVLR	AVLENNLGAAVLR	AVLENNLGAAVLR	AVLENNLGAAVLR	AVLENNLGAAVLR	AVLENNLGAAVLR	AVLENNLGAAVLR
			ELSIHFVPGSCR	ELSIHFVPGSCR
			LVEEEVNIPNRR	LVEEEVNIPNRR
			EKELSIHFVPGSCR	EKELSIHFVPGSCR
			NAQLDCSKLETLGIGQR	NAQLDCSKLETLGIGQR
					GTFHWSGNEQMTK	GTFHWSGNEQMTK	GTFHWSGNEQMTK
					EFQQNNWHAVGCGFR	EFQQNNWHAVGCGFR	EFQQNNWHAVGCGFR
	MTAP		AESFMFR	AESFMFR				AESFMFR	AESFMFR
			EVLIETAK	EVLIETAK				EVLIETAK	EVLIETAK	EVLIETAK
			GTMVTIEGPR	GTMVTIEGPR				GTMVTIEGPR
			EHEEAVSVDR	EHEEAVSVDR
			IGIIGGTGLDDPEILEGR	IGIIGGTGLDDPEILEGR	IGIIGGTGLDDPEILEGR	IGIIGGTGLDDPEILEGR	IGIIGGTGLDDPEILEGR	IGIIGGTGLDDPEILEGR	IGIIGGTGLDDPEILEGR	IGIIGGTGLDDPEILEGR		*Not detected endogenous peptide in samples
					TWGADVINMTTVPEVVLAK	TWGADVINMTTVPEVVLAK	TWGADVINMTTVPEVVLAK
					YVDTPFGKPSDALILGK	YVDTPFGKPSDALILGK	YVDTPFGKPSDALILGK
					GVCHIPMAEPFCPK	GVCHIPMAEPFCPK	GVCHIPMAEPFCPK
					NMAQFSVLLPR	NMAQFSVLLPR	NMAQFSVLLPR
	BHMT	GNYVLEK	GNYVLEK	GNYVLEK				GNYVLEK	GNYVLEK
		EAYNLGVR	EAYNLGVR	EAYNLGVR				EAYNLGVR	EAYNLGVR	EAYNLGVR
		EYWENLR	EYWENLR	EYWENLR
		AIAEELAPER	AIAEELAPER	AIAEELAPER	AIAEELAPER	AIAEELAPER	AIAEELAPER	AIAEELAPER	AIAEELAPER	AIAEELAPER
		ISGQEVNEAACDIAR	ISGQEVNEAACDIAR	ISGQEVNEAACDIAR				ISGQEVNEAACDIAR	ISGQEVNEAACDIAR
		AGPWTPEAAVEHPEAVR	AGPWTPEAAVEHPEAVR	AGPWTPEAAVEHPEAVR	AGPWTPEAAVEHPEAVR		AGPWTPEAAVEHPEAVR
		QGFIDLPEFPFGLEPR	QGFIDLPEFPFGLEPR	QGFIDLPEFPFGLEPR	QGFIDLPEFPFGLEPR	QGFIDLPEFPFGLEPR	QGFIDLPEFPFGLEPR
		AGASIIGVNCHFDPTISLK		AGASIIGVNCHFDPTISLK	AGASIIGVNCHFDPTISLK		AGASIIGVNCHFDPTISLK
		LNAGEIVIGDGGFVFALEK	LNAGEIVIGDGGFVFALEK	LNAGEIVIGDGGFVFALEK
			GFLPPASEK	GFLPPASEK
			GTAELMQQK	GTAELMQQK
			EATTEQQLK	EATTEQQLK
			YIGGCCGFEPYHIR	YIGGCCGFEPYHIR
					AHLMSQPLAYHTPDCNK		AHLMSQPLAYHTPDCNK
						AGPWTPEAAVEHPEAVR	AGPWTPEAAVEHPEAVR
						AGSNVMQTFTFYASEDKLENR	AGSNVMQTFTFYASEDKLENR
						VNEAACDIAR	VNEAACDIAR
	SHMT1	LGTPALTSR		LGTPALTSR				LGTPALTSR	LGTPALTSR	LGTPALTSR
		YSEGYPGQR		YSEGYPGQR
		LIIAGTSCYSR		LIIAGTSCYSR
		VGLELIASENFASR		VGLELIASENFASR				VGLELIASENFASR	VGLELIASENFASR
		YYGGTEFIDELETLCQK		YYGGTEFIDELETLCQK
		VNPDTGYINYDQLEENAR		VNPDTGYINYDQLEENAR	YYGGTEFIDELETLCQK		YYGGTEFIDELETLCQK
					VNPDTGYINYDQLEENAR		VNPDTGYINYDQLEENAR
					AVLEALGSCLNNK		AVLEALGSCLNNK	AVLEALGSCLNNK	AVLEALGSCLNNK	AVLEALGSCLNNK
					AGMIFYR		AGMIFYR
					VLEACSIACNK		VLEACSIACNK
						ISATSIFFESMPYK	ISATSIFFESMPYK
	SHMT2	LIDYAR		LIDYAR
		SGLIFYR		SGLIFYR
		SAITPGGLR		SAITPGGLR				SAITPGGLR	SAITPGGLR	SAITPGGLR
		LGAPALTSR		LGAPALTSR
		LIIAGTSAYAR		LIIAGTSAYAR
		TGLIDYNQLALTAR		TGLIDYNQLALTAR	TGLIDYNQLALTAR		TGLIDYNQLALTAR	TGLIDYNQLALTAR	TGLIDYNQLALTAR
		YYGGAEVVDEIELLCQR		YYGGAEVVDEIELLCQR
		EIPYTFEDR		EIPYTFEDR
		EYSLQVLK		EYSLQVLK				EYSLQVLK	EYSLQVLK
					AALEALGSCLNNK		AALEALGSCLNNK
					VLELVSITANK	VLELVSITANK	VLELVSITANK
					HADIVTTTTHK		HADIVTTTTHK
					ISATSIFFESMPYK	ISATSIFFESMPYK	ISATSIFFESMPYK
	METH				IPLLIGGATTSK	IPLLIGGATTSK	IPLLIGGATTSK	IPLLIGGATTSK	IPLLIGGATTSK
					AALFALQNLFEEK	AALFALQNLFEEK	AALFALQNLFEEK
					FVAGALGPTNK	FVAGALGPTNK	FVAGALGPTNK
					LADIEQSTGIR	LADIEQSTGIR	LADIEQSTGIR
					GIRPAPGYPSQPDHTEK	GIRPAPGYPSQPDHTEK	GIRPAPGYPSQPDHTEK
						NITFDELVEAYQEQAK	NITFDELVEAYQEQAK
						ISGGLSNLSFSFR	ISGGLSNLSFSFR
						VPPATAFEGHMLLSGLEPFR	VPPATAFEGHMLLSGLEPFR
						AVGHLIPFMEK	AVGHLIPFMEK
						IGPYTNFVNIGER	IGPYTNFVNIGER
						YSAPVIHVLDASK	YSAPVIHVLDASK	YSAPVIHVLDASK	YSAPVIHVLDASK	YSAPVIHVLDASK
						LAEAFAEELHER	LAEAFAEELHER	LAEAFAEELHER	LAEAFAEELHER	LAEAFAEELHER
						AAEEVTLQTGIK	AAEEVTLQTGIK	AAEEVTLQTGIK	AAEEVTLQTGIK	AAEEVTLQTGIK
